# Supplementary material for: Pleiotropic Role of Rainbow Trout CXCRs in Response to Disease and Environment: Insights from Transcriptional Signatures and Structure Analysis
Source: Biomolecules. 2024 Mar 12;14(3):337. doi: 10.3390/biom14030337 (PMC10968610; doi:10.3390/biom14030337)
Supplement: Supplementary file 1 [file biomolecules-14-00337-s001.zip]

Archive with 1 entries (1 files):
- biomolecules-2866510-supplementary.pdf
